# Supplementary material for: Novel Imaging Approaches for Glioma Classification in the Era of the World Health Organization 2021 Update: A Scoping Review
Source: Cancers (Basel). 2024 May 8;16(10):1792. doi: 10.3390/cancers16101792 (PMC11119220; doi:10.3390/cancers16101792)
Supplement: Supplementary file 1 [file cancers-16-01792-s001.zip]

Archive with 1 entries (1 files):
- cancers-2949652-supplementary.xlsx
