# Supplementary material for: Novel Imaging Approaches for Glioma Classification in the Era of the World Health Organization 2021 Update: A Scoping Review
Source: Cancers (Basel). 2024 May 8;16(10):1792. doi: 10.3390/cancers16101792 (PMC11119220; doi:10.3390/cancers16101792)
Supplement: Supplementary file 1 [file cancers-16-01792-s001.zip › cancers-2949652-supplementary.xlsx]

## Sheet: review data
Authors	Title	PMID/DOI	subject group	tumors	dataset	patient number	journal	IF	algorithm	T1	T1CE	T2	T2-FLAIR	DWI (ADC, DTI, DKI)	T2* / SWI	PWI (DCE / DSC)	CEST	SyMRI	best performing sequence	other	IDH	IDH AUC	1p/19q codel	1p/19q codel AUC	MGMT	MGMT AUC	ATRX	ATRX AUC	TERT	TERT AUC	P53	P53 AUC	H3K27	H3K27 AUC	EGFR	EGFR AUC	chr7/10	chr7/chr10 AUC	CDKN2A/B	CDKN2A/B AUC	BRAF	BRAF AUC
Buz-Yalug B et al.	Identification of IDH and TERTp mutations using dynamic susceptibility contrast MRI with deep learning in 162 gliomas	38134710	adult	glioma	local	162	European Journal of Radiology	3.3	ML, DL							1			not applicable		1	0.88							1	0.7
Chaddad A et al.	A texture-based method for predicting molecular markers and survival outcome in lower grade glioma	10.1007/s10489-023-04844-6	adult	LGG	local	83	Applied Intelligence	5.3	ML, DL	1	1	1	1						combination		1	0.7					1	0.67			1	0.77
Chakrabarty S et al.	MRI-based classification of IDH mutation and 1p/19q codeletion status of gliomas using a 2.5D hybrid multi-task convolutional neural network	37152810	adult	glioma	public	2648	Neuro-Oncology Advances	3.5	DL	1	1	1	1						combination		1	0.93	1	0.84
Chen L et al.	MRI radiomics model for predicting TERT promoter mutation status in glioblastoma	38054695	adult	glioma	local	143	Brain and Behavior	3.1	ML			1		1					ADC										1	0.93
Chen L et al.	Multi-parameter MRI based radiomics nomogram for predicting telomerase reverse transcriptase promoter mutation and prognosis in glioblastoma	37830090	adult	glioma	local	152	Frontiers in Neurology	3.4	ML			1		1					ADC										1	0.88
Chen S et al.	Predicting MGMT Promoter Methylation in Diffuse Gliomas Using Deep Learning with Radiomics	35743511	adult	glioma	local	111	Journal of Clinical Medicine	3.9	DL	1	1	1		1					T1CE, ADC						1	0.91
Cluceru J et al.	Improving the noninvasive classification of glioma genetic subtype with deep learning and diffusion-weighted imaging	34653254	adult	glioma	local	531	Neuro-Oncology	15.9	DL		1	1	1	1					combination		1	0.86	1	0.6
Doniselli FM et al.	Development of A Radiomic Model for MGMT Promoter Methylation Detection in Glioblastoma Using Conventional MRI	38203308	adult	glioma	local	277	International Journal of Molecular Sciences	5.6	ML		1	1							combination						1	0.57
Duan J et al.	Imaging phenotypes from MRI for the prediction of glioma immune subtypes from RNA sequencing: A multicenter study	36688633	adult	glioma	local and public	395	Molecular Oncology	6.6	ML	1	1	1	1						combination	glioma immune subtypes (RNA mapping, 3 groups)
Foltyn-Dumitru M et al.	Advancing noninvasive glioma classification with diffusion radiomics: Exploring the impact of signal intensity normalization	38596719	adult	glioma	local and public	958	Neuro-Oncology Advances	3.5	ML	1	1	1		1					combination		1	0.88
Foltyn-Dumitru M et al.	Impact of signal intensity normalization of MRI on the generalizability of radiomic-based prediction of molecular glioma subtypes	37672053	adult	glioma	local	615	European Radiology	5.9	ML	1	1	1	1						combination		1	0.85	1	0.84
Gao J et al.	Preoperative Discrimination of CDKN2A/B Homozygous Deletion Status in Isocitrate Dehydrogenase-Mutant Astrocytoma: A Deep Learning-Based Radiomics Model Using MRI	37555723	adult	glioma	local	251	Journal of Magnetic Resonance Imaging	4.4	ML, DL		1	1							combination																				1	0.943
Gemini L et al.	Vasari Scoring System in Discerning between Different Degrees of Glioma and IDH Status Prediction: A Possible Machine Learning Application?	37103226	adult	glioma	local	126	Journal of Imaging	3.2	ML	1	1	1	1	1	1				combination		1	0.79
Guo Y et al.	Improving Noninvasive Classification of Molecular Subtypes of Adult Gliomas With Diffusion-Weighted MR Imaging: An Externally Validated Machine Learning Algorithm	36727433	adult	glioma	local	755	Journal of Magnetic Resonance Imaging	4.4	ML	1	1	1	1	1					combination		1	0.75
Haldar D et al.	Unsupervised machine learning using K-means identifies radiomic subgroups of pediatric low-grade gliomas that correlate with key molecular markers	36566592	pediatric	LGG	local	157	Neoplasia (New York)	4.8	ML	1	1	1	1						combination																						1
He A et al.	Predicting IDH Mutation Status in Low-Grade Gliomas Based on Optimal Radiomic Features Combined with Multi-Sequence Magnetic Resonance Imaging	36553002	adult	glioma	public	108	Diagnostics	3.6	ML	1	1	1	1						combination		1	0.87
Hosseini SA et al.	MRI-Based Radiomics Combined with Deep Learning for Distinguishing IDH-Mutant WHO Grade 4 Astrocytomas from IDH-Wild-Type Glioblastomas	36765908	adult	glioma	local	57	Cancers	5.2	DL		1		1						T1CE		1	0.93
Huang B et al.	Deep learning-based prediction of H3K27M alteration in diffuse midline gliomas based on whole-brain MRI	37461358	adult	DMG	local	235	Cancer Medicine	4	DL		1	1							combination														1	0.89
Huo X et al.	Multimodal MRI-based radiomic nomogram for predicting telomerase reverse transcriptase promoter mutation in IDH-wildtype histological lower-grade gliomas	38134061	adult	glioma	local	109	Medicine	1.8	ML		1	1							combination										1	0.85
Karami G et al.	Combining Multi-Shell Diffusion with Conventional MRI Improves Molecular Diagnosis of Diffuse Gliomas with Deep Learning	36672430	adult	glioma	local	146	Cancers	5.2	DL	1	1	1	1	1					combination		1		1
Khalid F et al.	Multimodal MRI radiomic models to predict genomic mutations in diffuse intrinsic pontine glioma with missing imaging modalities	36910474	adult	DMG	local	80	Frontiers in Medicine	3.9	ML	1	1	1	1						combination												1	0.88	1	0.91
Kihira S et al.	Multi-Parametric Radiomic Model to Predict 1p/19q Co-Deletion in Patients with IDH-1 Mutant Glioma: Added Value to the T2-FLAIR Mismatch Sign	36831380	adult	glioma	local	121	Cancers	5.2	DL			1	1						combination				1	0.74
Kikuchi K et al.	Comparison of diagnostic performance of radiologist- and AI-based assessments of T2-FLAIR mismatch sign and quantitative assessment using synthetic MRI in the differential diagnosis between astrocytoma, IDH-mutant and oligodendroglioma, IDH-mutant and 1p/19q-codeleted	38224343	adult	glioma	local	33	Neuroradiology	2.8	DL			1	1					1	not applicable				1	0.98
Kong X et al.	Development of a nomogram based on radiomics and semantic features for predicting chromosome 7 gain/chromosome 10 loss in IDH wild-type histologically low-grade gliomas	37781185	adult	glioma	local	122	Frontiers in Oncology	4.7	ML	1	1	1	1						combination																		1	0.854
Liu Y et al.	Using radiomics based on multicenter magnetic resonance images to predict isocitrate dehydrogenase mutation status of gliomas	37064376	adult	glioma	local and public	205	Quantitative Imaging in Medicine and Surgery	2.8	ML	1	1	1	1						combination		1	0.86
Liu YH et al.	Heterogeneity matching and IDH prediction in adult-type diffuse gliomas: a DKI-based habitat analysis	38090477	adult	glioma	local	103	Frontiers in Oncology	4.7	DL	1	1	1	1	1					combination		1	0.94
Liu Z et al.	A fusion model integrating magnetic resonance imaging radiomics and deep learning features for predicting alpha-thalassemia X-linked intellectual disability mutation status in isocitrate dehydrogenase-mutant high-grade astrocytoma: a multicenter study	38223098	adult	glioma	local	234	Quantitative Imaging in Medicine & Surgery	2.8	DL		1		1						combination								1	0.95
Lu J et al.	Noninvasive prediction of IDH mutation status in gliomas using preoperative multiparametric MRI radiomics nomogram: A mutlicenter study	37778708	adult	glioma	local and public	414	Magnetic Resonance Imaging	2.5	ML		1		1						combination		1	0.88
Lu J et al.	A radiomics feature-based nomogram to predict telomerase reverse transcriptase promoter mutation status and the prognosis of lower-grade gliomas	35595562	adult	LGG	local	176	Clinical Radiology	2.6	ML	1	1	1	1	1					combination										1	0.95
Ma A et al.	Amide proton transfer weighted and diffusion weighted imaging based radiomics classification algorithm for predicting 1p/19q co-deletion status in low grade gliomas	38600452	adult	LGG	local	90	BMC Med Imaging	2.7	ML	1	1	1	1	1			1		combination				1	0.909
Ma C et al.	Multimodal-based machine learning strategy for accurate and non-invasive prediction of intramedullary glioma grade and mutation status of molecular markers: a retrospective study	37248527	adult	glioma	local	461	BMC Medicine	10.4	ML			1							not applicable								1	0.78			1	0.79
Musigmann M et al.	Use Test of Automated Machine Learning in Cancer Diagnostics	37510059	adult	glioma	local	124	Diagnostics	3.6	ML			1							not applicable		1	0.74					1	0.78
Nacul Mora NG et al.	Comparison of MRI Sequences to Predict ATRX Status Using Radiomics-Based Machine Learning	37443610	adult	glioma	local	107	Diagnostics	3.6	ML	1	1	1	1						T2								1	0.84
Nishikawa T et al.	Easy-to-use machine learning system for the prediction of IDH mutation and 1p/19q codeletion using MRI images of adult-type diffuse gliomas	36991274	adult	glioma	public	258	Brain Tumor Pathology	3.3	ML			1							not applicable		1	0.93	1	0.78
Park YW et al.	Qualitative and Quantitative Magnetic Resonance Imaging Phenotypes May Predict CDKN2A/B Homozygous Deletion Status in Isocitrate Dehydrogenase-Mutant Astrocytomas: A Multicenter Study	36725354	adult	glioma	local	88	Korean Journal of Radiology	4.5	ML	1	1	1	1	1		1			combination																				1	0.83
Pei D et al.	Radiomic features from dynamic susceptibility contrast perfusion-weighted imaging improve the three-class prediction of molecular subtypes in patients with adult diffuse gliomas	36853347	adult	glioma	local	272	European Radiology	5.9	ML	1	1	1	1			1			combination		1	0.86	1	0.82
Santinha J et al.	Development of End-to-End AI-Based MRI Image Analysis System for Predicting IDH Mutation Status of Patients with Gliomas: Multicentric Validation	38343254	adult	glioma	local and public	231	J Imaging Inform Med.	4.4	ML	1	1	1	1						combination		1	0.938
Sha Y et al.	Prediction of the Molecular Subtype of IDH Mutation Combined with MGMT Promoter Methylation in Gliomas via Radiomics Based on Preoperative MRI	36900232	adult	glioma	local and public	498	Cancers	5.2	ML		1		1						combination		1	0.93
Shao H et al.	MRI characteristics of H3 G34-mutant diffuse hemispheric gliomas and possible differentiation from IDH-wild-type glioblastomas in adolescents and young adults	38157540	pediatric	glioma	local	43	Journal of Neurosurgery	4.1	ML	1	1	1	1	1					combination														1	0.92
Sohn B et al.	Dynamic contrast-enhanced MRI radiomics model predicts epidermal growth factor receptor amplification in glioblastoma, IDH-wildtype	37689596	adult	glioma	local	190	Journal of Neuro-Oncology	3.9	ML	1	1	1	1			1			combination																1	0.8
Sun C et al.	Radiomics and Qualitative Features From Multiparametric MRI Predict Molecular Subtypes in Patients With Lower-Grade Glioma	35127472	adult	LGG	local	335	Front Oncol	4.7	ML	1	1	1	1	1					combination		1	0.86	1	0.8
Tak D et al.	Noninvasive Molecular Subtyping of Pediatric Low-Grade Glioma with Self-Supervised Transfer Learning	38446044	pediatric	glioma	local and public	326	Radiology: Artificial Intelligence	9.8	DL			1							not applicable																						1	0.78
Tang WT et al.	T2-FLAIR mismatch sign and machine learning-based multiparametric MRI radiomics in predicting IDH mutant 1p/19q non-co-deleted diffuse lower-grade gliomas	38360515	adult	LGG	local	146	Clinical Radiology	2.6	ML	1	1	1	1	1					combination				1	0.925
Usuzaki T et al.	Identifying key factors for predicting O6-Methylguanine-DNA methyltransferase status in adult patients with diffuse glioma: a multimodal analysis of demographics, radiomics, and MRI by variable Vision Transformer	38472373	adult	glioma	local	152	Neuroradiology	2.8	DL	1	1	1							T2						1	0.84
Vafaeikia P et al.	MRI-Based End-To-End Pediatric Low-Grade Glioma Segmentation and Classification	37401906	pediatric	LGG	local	288	Can Assoc Radiol J	2.8	DL			1							not applicable																						1	0.73
van der Voort SR et al.	Combined molecular subtyping, grading, and segmentation of glioma using multi-task deep learning	35788352	adult	glioma	local and public	1748	Neuro-Oncology	15.9	DL	1	1	1	1						combination		1	0.9	1	0.85
Wu J et al.	Swin Transformer Improves the IDH Mutation Status Prediction of Gliomas Free of MRI-Based Tumor Segmentation	35956236	adult	glioma	local	493	Journal of Clinical Medicine	3.9	DL			1							not applicable		1	0.88
Xiao X et al.	Diffusion MRI is valuable in brainstem glioma genotyping with quantitative measurements of white matter tracts	37926739	adult	DMG	local	117	European Radiology	5.9	ML					1					not applicable														1	0.89
Xu JL et al.	Radiomics features based on MRI predict BRAF V600E mutation in pediatric low-grade gliomas: A non-invasive method for molecular diagnosis	36244075	pediatric	LGG	local	113	Clinical Neurology and Neurosurgery	1.9	ML				1						not applicable																						1	0.87
Xu Q et al.	A multitask classification framework based on vision transformer for predicting molecular expressions of glioma	36327857	adult	glioma	local	188	European Journal of Radiology	3.3	DL		1	1							combination		1	0.98			1	0.98					1	0.97
Yan J et al.	Predicting 1p/19q co-deletion status from magnetic resonance imaging using deep learning in adult-type diffuse lower-grade gliomas: a discovery and validation study	34782727	adult	LGG	local and public	555	Laboratory Investigation	5	DL	1	1	1	1						combination				1	0.98
Yang J et al.	Cyclin-Dependent Kinase Inhibitor 2A/B Homozygous Deletion Prediction and Survival Analysis	37190513	adult	LGG	local	292	Brain Sciences	3.3	ML		1		1						combination																				1	0.82
Yang N et al.	Diffusion MRI-based connectomics features improve the noninvasive prediction of H3K27M mutation in brainstem gliomas	37414255	adult	DMG	local	133	Radiotherapy & Oncology	5.7	ML					1					not applicable														1	0.91
Yuan Y et al.	Convolutional neural network to predict IDH mutation status in glioma from chemical exchange saturation transfer imaging at 7 Tesla	37223677	adult	glioma	local	84	Frontiers in Oncology	4.7	DL		1						1		combination		1	0.88
Zhang H et al.	Sub-region based radiomics analysis for prediction of isocitrate dehydrogenase and telomerase reverse transcriptase promoter mutations in diffuse gliomas	38402087	adult	glioma	local	401	Clinical Radiology	2.6	ML	1	1	1							combination		1	0.905							1	0.803
Zhang H et al.	Multiparametric MRI-based fusion radiomics for predicting telomerase reverse transcriptase (TERT) promoter mutations and progression-free survival in glioblastoma: a multicentre study	37978079	adult	glioma	local	208	Neuroradiology	2.8	DL	1	1	1							combination										1	0.82
Zhang H et al.	Peritumoral Radiomics for Identification of Telomerase Reverse Transcriptase Promoter Mutation in Patients With Glioblastoma Based on Preoperative MRI	37552107	adult	glioma	local	229	Can Assoc Radiol J	2.8	DL	1	1	1							combination										1	0.902
Zhang H et al.	Deep Learning Radiomics for the Assessment of Telomerase Reverse Transcriptase Promoter Mutation Status in Patients With Glioblastoma Using Multiparametric MRI	36896953	adult	glioma	local	274	Journal of Magnetic Resonance Imaging	4.4	DL	1	1	1							combination										1	0.89
Zhang H et al.	Deep-learning and conventional radiomics to predict IDH genotyping status based on magnetic resonance imaging data in adult diffuse glioma	37711207	adult	glioma	local and public	486	Frontiers in Oncology	4.7	ML, DL	1	1	1	1						combination		1	0.91
Zhang L et al.	A novel MRI-based deep learning networks combined with attention mechanism for predicting CDKN2A/B homozygous deletion status in IDH-mutant astrocytoma	37553486	adult	glioma	public	234	European Radiology	5.9	DL		1	1							combination																				1	0.95
Zheng J et al.	Prediction of IDH1 gene mutation by a nomogram based on multiparametric and multiregional MR images	37354775	adult	glioma	local	110	Clinics (Sao Paulo, Brazil)	2.7	ML	1	1	1	1						combination		1	0.89
Zhong S et al.	Predicting glioblastoma molecular subtypes and prognosis with a multimodal model integrating convolutional neural network, radiomics, and semantics	36461822	adult	glioma	local	222	Journal of Neurosurgery	4.1	DL	1	1	1							combination		1	0.98			1	0.96	1	0.95
